# Supplementary material for: Insight into Molecular Interactions of Two Methyl Benzoate Derivatives with Bovine Serum Albumin
Source: Int J Mol Sci. 2021 Oct 28;22(21):11705. doi: 10.3390/ijms222111705 (PMC8584066; doi:10.3390/ijms222111705)
Supplement: Supplementary file 1 [file ijms-22-11705-s001.zip]

Archive with 1 entries (1 files):
- ijms-1424993-supplementary.pdf
